# Supplementary material for: The mechanisms that regulate Vibrio parahaemolyticus virulence gene expression differ between pathotypes
Source: Microb Genom. 2018 May 29;4(6):e000182. doi: 10.1099/mgen.0.000182 (PMC6096935; doi:10.1099/mgen.0.000182)
Supplement: Supplementary File 1 [file mgen-4-182-g001.xlsx]

## Sheet: Table S1
gene	sample_1	sample_2	value_1	value_2	log2(fold_change)	p_value	q_value
PROKKA_03569, hypothetical protein	04-1290C	04-1290T	69.2019	0	-inf	0.00905	0.362133
PROKKA_00514, hypothetical protein	04-1290C	04-1290T	40.2694	0	-inf	0.01075	0.402559
PROKKA_01488, hypothetical protein	04-1290C	04-1290T	46.4007	0	-inf	0.01185	0.418751
PROKKA_04368, transcriptional regulator, AbrB family	04-1290C	04-1290T	83.6577	0	-inf	0.04055	0.676102
PROKKA_02648, hypothetical protein	04-1290C	04-1290T	718.617	0	-inf	0.04905	0.741473
PROKKA_01770, cyd operon protein YbgT ,PROKKA_01771, cyd operon protein YbgE ,	04-1290C	04-1290T	1243.24	129025	6.69739	5e-05	0.0113375
PROKKA_03070, hypothetical protein	04-1290C	04-1290T	193.155	8932.95	5.53131	0.00475	0.248553
PROKKA_00278, formate dehydrogenase region TAT target	04-1290C	04-1290T	689.269	28695	5.37959	0.00015	0.022675
PROKKA_02066, hypothetical protein	04-1290C	04-1290T	193.112	3387.11	4.13255	0.003	0.1814
PROKKA_01641, hypothetical protein	04-1290C	04-1290T	2287.38	39420.4	4.10717	5e-05	0.0113375
PROKKA_00668, co-chaperonin GroES	04-1290C	04-1290T	57.9901	890.997	3.94154	0.0158	0.47026
PROKKA_01972, Ribosomal protein A	04-1290C	04-1290T	5170.72	70260	3.76427	5e-05	0.0113375
PROKKA_03777, Carbon storage regulator	04-1290C	04-1290T	2722.25	34262.1	3.65374	5e-05	0.0113375
PROKKA_00424, hypothetical protein	04-1290C	04-1290T	4973.64	56812.7	3.51384	5e-05	0.0113375
PROKKA_01554, hypothetical protein	04-1290C	04-1290T	632.984	7211.86	3.51013	5e-05	0.0113375
PROKKA_04416, Alkyl hydroperoxide reductase subunit C	04-1290C	04-1290T	155.679	1718.91	3.46485	5e-05	0.0113375
PROKKA_04518, Protein of unknown function, DUF	04-1290C	04-1290T	229.402	2501.12	3.44662	0.00015	0.022675
PROKKA_02743, hypothetical protein	04-1290C	04-1290T	103276	1114980	3.43244	5e-05	0.0113375
PROKKA_04478, cyanophycinase	04-1290C	04-1290T	14.1065	151.782	3.42756	0.023	0.553832
PROKKA_01428, Zn(II)-responsive regulator of zntA	04-1290C	04-1290T	75.9492	793.663	3.38542	0.0066	0.306112
PROKKA_04309, lipoprotein	04-1290C	04-1290T	22.0647	217.91	3.30392	0.01405	0.463519
PROKKA_04018, 30S ribosomal protein S18	04-1290C	04-1290T	4940.36	48195.2	3.2862	0.0001	0.0170063
PROKKA_00908, Cold shock-like protein CspG	04-1290C	04-1290T	8923.29	83960.7	3.23407	0.0005	0.0523269
PROKKA_01195, hypothetical protein	04-1290C	04-1290T	7958.06	72680.1	3.19107	5e-05	0.0113375
PROKKA_00670, hypothetical protein	04-1290C	04-1290T	1382.05	12599.9	3.18852	0.0003	0.0388714
PROKKA_02344, 50S ribosomal protein L33	04-1290C	04-1290T	3601.2	31895.2	3.14679	0.00055	0.0554278
PROKKA_03756, 30S ribosomal protein S16	04-1290C	04-1290T	1457.59	12451	3.0946	0.0001	0.0170063
PROKKA_00720, hypothetical protein	04-1290C	04-1290T	48.4429	412.403	3.0897	0.0088	0.362133
PROKKA_03169, 47 kDa outer membrane protein precursor	04-1290C	04-1290T	15.1775	128.403	3.08068	0.0039	0.214959
PROKKA_01120, nucleoside triphosphate pyrophosphohydrolase	04-1290C	04-1290T	51.5779	434.009	3.0729	0.01435	0.463519
PROKKA_02420, 50S ribosomal protein L31	04-1290C	04-1290T	2758.49	22228	3.01043	0.0005	0.0523269
PROKKA_00026, 50S ribosomal protein L34	04-1290C	04-1290T	2148.17	16456.8	2.9375	0.00195	0.126332
PROKKA_00263, hypothetical protein	04-1290C	04-1290T	66.364	488.945	2.8812	0.02555	0.569849
PROKKA_02443, Ribosomal protein B	04-1290C	04-1290T	9592.12	69233.4	2.85155	0.00325	0.188154
PROKKA_03097, hypothetical protein	04-1290C	04-1290T	27.9641	199.125	2.83203	0.0387	0.673317
PROKKA_02064, hypothetical protein ,PROKKA_02065, hypothetical protein ,	04-1290C	04-1290T	273.799	1881.64	2.78081	0.0078	0.342319
PROKKA_03042, ribosomal-protein-alanine acetyltransferase	04-1290C	04-1290T	19.1403	128.808	2.75054	0.03715	0.673317
PROKKA_04585, lactoylglutathione lyase family protein	04-1290C	04-1290T	23.4725	155.571	2.72853	0.027	0.592476
PROKKA_03000, transcriptional regulator BolA	04-1290C	04-1290T	264.989	1698.41	2.68018	0.0018	0.122445
PROKKA_03690, RNA-binding protein YhbY	04-1290C	04-1290T	624.411	3985.28	2.67411	0.0008	0.07256
PROKKA_00317, ribosome modulation factor	04-1290C	04-1290T	14675.9	93530.6	2.67198	5e-05	0.0113375
PROKKA_01735, Translation initiation factor IF-1	04-1290C	04-1290T	1298.69	8195.03	2.65769	0.0001	0.0170063
PROKKA_03206, Enamine/imine deaminase	04-1290C	04-1290T	43.4359	271.308	2.64297	0.0173	0.475488
PROKKA_00272, hypothetical protein	04-1290C	04-1290T	2238.49	13714.2	2.61508	0.048	0.729654
PROKKA_02412, Cell division protein ZapB	04-1290C	04-1290T	573	3481.1	2.60294	0.00065	0.0609879
PROKKA_01443, putative isomerase YddE	04-1290C	04-1290T	16.8411	99.9274	2.56889	0.0248	0.565563
PROKKA_00057, Lipid-binding protein	04-1290C	04-1290T	3917.88	22792.2	2.5404	5e-05	0.0113375
PROKKA_04162, NADPH-dependent curcumin reductase	04-1290C	04-1290T	17.1063	92.855	2.44046	0.0103	0.400376
PROKKA_03617, tRNA-binding protein YgjH	04-1290C	04-1290T	77.2039	416.355	2.43107	0.01815	0.479477
PROKKA_02178, putative HTH-type transcriptional regulator	04-1290C	04-1290T	302.327	1624.9	2.42617	0.0005	0.0523269
PROKKA_04417, Alkyl hydroperoxide reductase subunit F	04-1290C	04-1290T	23.8906	128.042	2.42211	0.00255	0.160786
PROKKA_04350, Inner membrane protein YjiG ,PROKKA_04351, sporulation integral membrane protein YlbJ ,	04-1290C	04-1290T	467.538	2480.36	2.4074	0.00125	0.103068
PROKKA_03813, hypothetical protein	04-1290C	04-1290T	10156.9	53168.5	2.38811	0.0001	0.0170063
PROKKA_03515, Acyl-coenzyme A dehydrogenase	04-1290C	04-1290T	84.3929	427.7	2.34141	0.0005	0.0523269
PROKKA_02490, 50S ribosomal protein L27	04-1290C	04-1290T	2551.22	12838.3	2.3312	0.00405	0.216079
PROKKA_02862, hypothetical protein	04-1290C	04-1290T	21.3509	104.61	2.29265	0.01465	0.463519
PROKKA_00558, hydroxyacylglutathione hydrolase	04-1290C	04-1290T	16.8098	82.3589	2.29262	0.03825	0.673317
PROKKA_01127, hypothetical protein	04-1290C	04-1290T	67.9166	330.288	2.28189	0.01185	0.418751
PROKKA_04310, putative N-acetyltransferase YsnE	04-1290C	04-1290T	96.1545	458.658	2.25399	0.0087	0.362133
PROKKA_01902, 50S ribosomal protein L25	04-1290C	04-1290T	2575.18	12017	2.22233	0.00065	0.0609879
PROKKA_02510, HTH-type transcriptional regulator LeuO	04-1290C	04-1290T	299.396	1380.85	2.20544	0.00035	0.0432886
PROKKA_00433, type I secretion outer membrane protein, TolC family	04-1290C	04-1290T	16.2661	74.9543	2.20414	0.0207	0.524044
PROKKA_02429, 50S ribosomal protein L16 ,PROKKA_02430, 50S ribosomal protein L29 ,PROKKA_02431, 30S ribosomal protein S17 ,	04-1290C	04-1290T	24870.2	114579	2.20385	0.028	0.599906
PROKKA_01438, Maltose O-acetyltransferase	04-1290C	04-1290T	24.198	109.838	2.18242	0.0303	0.625624
PROKKA_02177, Multidrug transporter MdtA	04-1290C	04-1290T	343.637	1558.04	2.18077	0.0002	0.0286421
PROKKA_01973, 50S ribosomal protein L20	04-1290C	04-1290T	5092.45	22745.5	2.15915	0.00585	0.289415
PROKKA_00267, Sulfate transport system permease protein CysW	04-1290C	04-1290T	91.6037	407.692	2.154	0.0051	0.256983
PROKKA_00958, putative enoyl-CoA hydratase 1	04-1290C	04-1290T	152.854	675.658	2.14414	0.00485	0.248997
PROKKA_02426, 30S ribosomal protein S19	04-1290C	04-1290T	7100.93	31276.4	2.13899	0.0009	0.0789968
PROKKA_04303, Copper export regulator	04-1290C	04-1290T	45.2378	197.746	2.12805	0.0445	0.70398
PROKKA_03202, Nucleoid-associated protein YbaB	04-1290C	04-1290T	205.605	890.111	2.11411	0.00665	0.306112
PROKKA_03849, hypothetical protein	04-1290C	04-1290T	1364.39	5875.5	2.10645	0.00125	0.103068
PROKKA_01875, lipase chaperone	04-1290C	04-1290T	25.7131	109.264	2.08724	0.03005	0.625624
PROKKA_01876, Lactonizing lipase precursor	04-1290C	04-1290T	84.4298	358.053	2.08435	0.0108	0.402559
PROKKA_00669, Stress protein H5	04-1290C	04-1290T	90.3029	379.926	2.07287	0.01815	0.479477
PROKKA_03626, Lactose operon repressor	04-1290C	04-1290T	47.9478	199.788	2.05893	0.01625	0.470386
PROKKA_04167, EIIABC-Fru	04-1290C	04-1290T	201.277	828.455	2.04124	0.02155	0.530718
PROKKA_00434, Multidrug resistance protein MdtN	04-1290C	04-1290T	24.8406	101.115	2.02522	0.03085	0.62847
PROKKA_02239, Sec-independent protein translocase protein TatA	04-1290C	04-1290T	781.297	3135.57	2.00478	0.0017	0.118608
PROKKA_04267, Soluble cytochrome b562	04-1290C	04-1290T	646.613	160.462	-2.01067	0.02515	0.565563
PROKKA_01992, Transporter of cystine TcyP	04-1290C	04-1290T	57.9767	14.0343	-2.04652	0.03635	0.673317
PROKKA_00421, Aldehyde dehydrogenase B	04-1290C	04-1290T	208.952	49.5366	-2.07661	0.0014	0.10884
PROKKA_03528, Acetyl-coenzyme A carboxylase carboxyl transferase subunit alpha	04-1290C	04-1290T	349.804	81.9427	-2.09386	0.01045	0.400485
PROKKA_02879, putative lipase	04-1290C	04-1290T	141.087	31.9222	-2.14395	0.017	0.47201
PROKKA_01923, Putative reductase	04-1290C	04-1290T	542.033	121.224	-2.16071	0.00185	0.122777
PROKKA_01332, type VI secretion system effector, Hcp1 family	04-1290C	04-1290T	998.092	221.978	-2.16875	0.0117	0.418751
PROKKA_00316, 3-hydroxydecanoyl-[acyl-carrier-protein] dehydratase	04-1290C	04-1290T	585.156	127.172	-2.20205	0.0013	0.104038
PROKKA_02469, hypothetical protein	04-1290C	04-1290T	862.244	180.679	-2.25467	0.0442	0.703323
PROKKA_02302, transport protein TonB	04-1290C	04-1290T	115.715	23.8653	-2.27758	0.02875	0.611162
PROKKA_01913, Flavocytochrome c cytochrome subunit	04-1290C	04-1290T	121.649	24.3776	-2.31909	0.03685	0.673317
PROKKA_04636, Acetate transporter ActP	04-1290C	04-1290T	75.7062	15.1473	-2.32135	0.0159	0.47026
PROKKA_01348, type VI secretion system FHA domain protein	04-1290C	04-1290T	116.437	23.2727	-2.32284	0.01625	0.470386
PROKKA_04626, Biotin carboxyl carrier protein of acetyl-CoA carboxylase	04-1290C	04-1290T	400.233	70.646	-2.50216	0.01175	0.418751
PROKKA_01346, type VI secretion protein, family	04-1290C	04-1290T	82.4163	14.1035	-2.54687	0.01465	0.463519
PROKKA_04625, Biotin carboxylase	04-1290C	04-1290T	461.231	74.4084	-2.63195	0.00025	0.0340125
PROKKA_00586, Malate synthase G	04-1290C	04-1290T	155.71	24.2542	-2.68255	0.02075	0.524044
PROKKA_03307, 3-oxoacyl-[acyl-carrier-protein] synthase 3	04-1290C	04-1290T	326.459	44.9059	-2.86193	0.0015	0.113375
PROKKA_03186, 3-oxoacyl-[acyl-carrier-protein] synthase 1	04-1290C	04-1290T	660.529	81.3504	-3.0214	5e-05	0.0113375
PROKKA_01054, Fatty acid desaturase	04-1290C	04-1290T	68.6294	6.24475	-3.45811	0.0384	0.673317

## Sheet: Table S2
gene	sample_1	sample_2	value_1	value_2	log2(fold_change)	p_value	q_value
PROKKA_03893, Outer membrane flp protein	04-2548C	04-2548T	395.648	20.5034	-4.27029	5e-05	0.00903
PROKKA_03533, DsdX permease	04-2548C	04-2548T	43.6448	3.57739	-3.60883	0.00345	0.146605
PROKKA_02439, Polysaccharide biosynthesis protein	04-2548C	04-2548T	25.2481	2.75596	-3.19555	0.03235	0.467393
PROKKA_01143, Inner membrane protein YrbG	04-2548C	04-2548T	46.506	5.70087	-3.02816	0.0223	0.406806
PROKKA_04485, hypothetical protein	04-2548C	04-2548T	407.078	54.8546	-2.89162	0.0102	0.26316
PROKKA_02512, Capsular synthesis regulator component B	04-2548C	04-2548T	70.4093	10.0031	-2.81532	0.0257	0.427694
PROKKA_00563, hypothetical protein	04-2548C	04-2548T	55.1721	7.99864	-2.78611	0.00425	0.159906
PROKKA_01488, putative phospholipid ABC transporter permease protein MlaE	04-2548C	04-2548T	81.1697	11.9732	-2.76113	0.0175	0.363276
PROKKA_02437, Polysaccharide pyruvyl transferase	04-2548C	04-2548T	76.9741	11.4842	-2.74472	0.01975	0.381373
PROKKA_04212, Opacity protein antigens	04-2548C	04-2548T	94.9596	14.2699	-2.73434	0.0113	0.279559
PROKKA_02440, hypothetical protein	04-2548C	04-2548T	36.6444	5.5484	-2.72345	0.02975	0.4515
PROKKA_04483, Transcriptional regulatory protein CseB	04-2548C	04-2548T	79.902	13.0259	-2.61685	0.02675	0.431344
PROKKA_04484, hypothetical protein	04-2548C	04-2548T	113.099	20.0343	-2.49704	0.02655	0.430039
PROKKA_02436, D-inositol-3-phosphate glycosyltransferase	04-2548C	04-2548T	53.21	9.50632	-2.48474	0.02885	0.443431
PROKKA_00056, DNA-invertase hin	04-2548C	04-2548T	53.952	9.66859	-2.4803	0.0436	0.521277
PROKKA_01330, hypothetical protein	04-2548C	04-2548T	58.5887	10.5372	-2.47512	0.0448	0.523682
PROKKA_04857, hypothetical protein	04-2548C	04-2548T	241.728	43.7163	-2.46714	0.0369	0.49364
PROKKA_04996, hypothetical protein	04-2548C	04-2548T	187.001	33.876	-2.46471	0.02595	0.427694
PROKKA_01840, putative membrane protein	04-2548C	04-2548T	93.8426	17.1489	-2.45212	0.0383	0.494883
PROKKA_02376, Fatty acid desaturase	04-2548C	04-2548T	65.1619	12.4458	-2.38837	0.00695	0.220205
PROKKA_04713, hypothetical protein	04-2548C	04-2548T	341.657	65.2845	-2.38773	0.02845	0.441036
PROKKA_02441, Transposase	04-2548C	04-2548T	87.9664	16.8877	-2.38098	0.03725	0.494658
PROKKA_04509, Chaperone protein ClpB	04-2548C	04-2548T	16.6907	3.22478	-2.37177	0.03415	0.482541
PROKKA_00461, preprotein translocase subunit SecA	04-2548C	04-2548T	68.8259	13.4058	-2.3601	0.0291	0.444261
PROKKA_04486, hypothetical protein	04-2548C	04-2548T	475.701	93.8807	-2.34115	0.031	0.459977
PROKKA_00091, hypothetical protein	04-2548C	04-2548T	311.525	62.0098	-2.32878	0.02815	0.440945
PROKKA_04719, tyrosine recombinase XerC	04-2548C	04-2548T	233.315	47.6382	-2.29209	0.03525	0.487828
PROKKA_04714, hypothetical protein	04-2548C	04-2548T	1187.09	245.961	-2.27092	0.01805	0.366273
PROKKA_04769, hypothetical protein	04-2548C	04-2548T	448.635	94.6418	-2.24499	0.04905	0.537422
PROKKA_04819, hypothetical protein	04-2548C	04-2548T	27144.3	5830.94	-2.21885	0.018	0.366273
PROKKA_01120, hypothetical protein	04-2548C	04-2548T	123.704	26.6067	-2.21704	0.0402	0.509192
PROKKA_02978, Phosphoenolpyruvate-protein phosphotransferase	04-2548C	04-2548T	1171.83	252.059	-2.21693	0.01365	0.310087
PROKKA_04838, hypothetical protein	04-2548C	04-2548T	20910.5	4505.83	-2.21436	0.049	0.537422
PROKKA_04737, Transposase, TnpA family	04-2548C	04-2548T	60.7993	13.106	-2.21383	0.03715	0.494658
PROKKA_04750, hypothetical protein	04-2548C	04-2548T	309.877	66.8436	-2.21283	0.04585	0.52632
PROKKA_02977, PTS-dependent dihydroxyacetone kinase, ADP-binding subunit DhaL	04-2548C	04-2548T	1372.74	298.516	-2.20118	0.0312	0.459977
PROKKA_01134, putative type I restriction enzymeP M protein	04-2548C	04-2548T	32.0004	6.96888	-2.19909	0.0402	0.509192
PROKKA_01846, Transposase IS116/IS110/IS902 family protein	04-2548C	04-2548T	54.5256	11.9434	-2.19072	0.0404	0.509192
PROKKA_02438, Nitroreductase family protein	04-2548C	04-2548T	79.8335	17.5745	-2.18351	0.0412	0.509857
PROKKA_03276, Transposase	04-2548C	04-2548T	70.6787	15.7329	-2.16749	0.0411	0.509857
PROKKA_00247, hypothetical protein	04-2548C	04-2548T	188.45	41.9844	-2.16626	0.04445	0.521277
PROKKA_01485, ABC-type uncharacterized transport system, auxiliary component	04-2548C	04-2548T	84.6665	19.0504	-2.15197	0.04725	0.535006
PROKKA_04991, site-specific tyrosine recombinase XerC	04-2548C	04-2548T	51.9223	11.9728	-2.1166	0.041	0.509857
PROKKA_02976, PTS-dependent dihydroxyacetone kinase, dihydroxyacetone-binding subunit DhaK	04-2548C	04-2548T	981.238	226.363	-2.11596	0.03025	0.453373
PROKKA_04786, hypothetical protein	04-2548C	04-2548T	124.605	29.0611	-2.1002	0.0451	0.524379
PROKKA_04718, hypothetical protein	04-2548C	04-2548T	153.499	35.8191	-2.09943	0.04435	0.521277
PROKKA_04863, Prophage CP4-57 integrase	04-2548C	04-2548T	180.183	42.1438	-2.09607	0.0496	0.537612
PROKKA_01317, hypothetical protein	04-2548C	04-2548T	192.32	45.0837	-2.09283	0.04835	0.537368
PROKKA_04788, Cyclic di-GMP phosphodiesterase Gmr	04-2548C	04-2548T	500.674	117.554	-2.09055	0.03845	0.494883
PROKKA_02486, hypothetical protein	04-2548C	04-2548T	178.36	42.3773	-2.07343	0.04425	0.521277
PROKKA_04830, putative sulfurtransferase DndC	04-2548C	04-2548T	1112.13	264.973	-2.06941	0.0246	0.421115
PROKKA_04829, hypothetical protein	04-2548C	04-2548T	12886.4	3084.95	-2.06253	0.0177	0.365305
PROKKA_00541, Carbonic anhydrase precursor	04-2548C	04-2548T	47.0227	11.2901	-2.0583	0.02275	0.408821
PROKKA_01309, Zonular occludens toxin	04-2548C	04-2548T	62.8957	15.1262	-2.05591	0.0484	0.537368
PROKKA_04736, Putative transposon Tn552 DNA-invertase bin3	04-2548C	04-2548T	173.718	42.0756	-2.04569	0.04835	0.537368
PROKKA_02909, Siroheme synthase	04-2548C	04-2548T	12.6077	50.4984	2.00193	0.00765	0.229451
PROKKA_04409, type VI secretion system Vgr family protein	04-2548C	04-2548T	6.05292	24.2618	2.00298	0.00675	0.2193
PROKKA_02558, putative glutamine ABC transporter permease protein GlnP	04-2548C	04-2548T	9.63179	38.6208	2.0035	0.0158	0.33769
PROKKA_01822, Histidine transport system permease protein HisQ	04-2548C	04-2548T	17.9685	72.4951	2.01241	0.01215	0.291099
PROKKA_01086, sugar transferase, PEP-CTERM/EpsH1 system associated ,PROKKA_01087, Putative capsular polysaccharide synthesis protein ,	04-2548C	04-2548T	13.691	55.8559	2.02849	0.0245	0.421115
PROKKA_02228, hypothetical protein	04-2548C	04-2548T	115.39	472.806	2.03473	0.03935	0.502234
PROKKA_00609, Glyoxalase-like domain protein	04-2548C	04-2548T	31.971	131.557	2.04085	0.0162	0.342189
PROKKA_00983, Spondin_N	04-2548C	04-2548T	8.14386	33.6521	2.04691	0.0423	0.514436
PROKKA_01983, Inner membrane ABC transporter permease protein YejB	04-2548C	04-2548T	4.89343	20.2898	2.05184	0.0338	0.482541
PROKKA_04209, Macrolide-specific efflux protein MacA precursor ,PROKKA_04210, Toluene efflux pump periplasmic linker protein TtgG precursor ,PROKKA_04211, Cation efflux system protein CzcA ,	04-2548C	04-2548T	29.7669	124.526	2.06466	0.0186	0.370131
PROKKA_03690, Putative conjugal transfer proteinc/MT3759	04-2548C	04-2548T	64.9973	274.148	2.0765	0.0017	0.0916478
PROKKA_03386, hypothetical protein	04-2548C	04-2548T	41.2149	174.738	2.08396	0.00255	0.118085
PROKKA_02185, Diheme cytochrome c NapB	04-2548C	04-2548T	131.594	558.732	2.08606	0.0083	0.235745
PROKKA_00673, CsgBAC operon transcriptional regulatory protein ,PROKKA_00674, Helix-turn-helix domain protein ,	04-2548C	04-2548T	17.4605	74.4917	2.09299	0.00825	0.235745
PROKKA_04165, YbaK/EbsC protein	04-2548C	04-2548T	837.341	3605.1	2.10615	0.00795	0.231576
PROKKA_01852, Efflux pump membrane transporter BepE	04-2548C	04-2548T	196.315	846.78	2.10882	0.00395	0.153413
PROKKA_01823, Lysine-arginine-ornithine-binding periplasmic protein precursor	04-2548C	04-2548T	96.1464	416.756	2.1159	0.0007	0.0486231
PROKKA_02183, assembly protein for periplasmic nitrate reductase ,PROKKA_02184, Periplasmic nitrate reductase precursor ,	04-2548C	04-2548T	401.882	1744.16	2.11769	0.00895	0.243063
PROKKA_04622, Arginine N-succinyltransferase	04-2548C	04-2548T	78.3779	340.554	2.11937	0.0003	0.0264293
PROKKA_00650, hypothetical protein	04-2548C	04-2548T	33.2725	145.723	2.13083	0.0038	0.150831
PROKKA_04425, ATPase RavA	04-2548C	04-2548T	16.6448	73.4148	2.141	0.00235	0.117892
PROKKA_04620, hypothetical protein	04-2548C	04-2548T	81.2499	358.509	2.14157	0.00585	0.199342
PROKKA_02096, Adenosine monophosphate-protein transferase VopS	04-2548C	04-2548T	6.81252	31.3275	2.20117	0.0135	0.30862
PROKKA_02911, Sulfate adenylyltransferase subunit 1	04-2548C	04-2548T	35.5924	164.49	2.20836	0.00045	0.034583
PROKKA_04348, 5'-methylthioadenosine/S-adenosylhomocysteine nucleosidase	04-2548C	04-2548T	82.6709	383.3	2.21302	0.00155	0.0874781
PROKKA_03430, GTP cyclohydrolase-2	04-2548C	04-2548T	155.437	736.667	2.24468	0.0056	0.194492
PROKKA_02844, hypothetical protein	04-2548C	04-2548T	11.6455	55.3278	2.24823	0.0461	0.526941
PROKKA_04260, 47 kDa outer membrane protein precursor	04-2548C	04-2548T	9.71053	46.5938	2.26252	0.0024	0.117992
PROKKA_00525, Deoxyribodipyrimidine photo-lyase-related protein ,PROKKA_00526, C signal ,	04-2548C	04-2548T	13.7615	66.5085	2.2729	0.0072	0.222277
PROKKA_00675, Cyclic di-GMP phosphodiesterase Gmr	04-2548C	04-2548T	10.3289	49.9635	2.27418	0.0069	0.220205
PROKKA_04958, phosphate/phosphite/phosphonate ABC transporters, periplasmic binding protein	04-2548C	04-2548T	18.4867	90.0872	2.28483	0.0022	0.11352
PROKKA_01664, DNA-3-methyladenine glycosylase 1	04-2548C	04-2548T	43.596	212.732	2.28677	0.0014	0.0828984
PROKKA_03397, bifunctional proline dehydrogenase/pyrroline-5-carboxylate dehydrogenase	04-2548C	04-2548T	152.024	742.138	2.28739	0.00025	0.0244054
PROKKA_03693, photosystem I assembly protein Ycf3	04-2548C	04-2548T	43.2424	213.187	2.3016	0.0007	0.0486231
PROKKA_01853, Multidrug transporter MdtA	04-2548C	04-2548T	219.854	1085.53	2.30379	0.0048	0.176914
PROKKA_02059, L-ectoine synthase	04-2548C	04-2548T	18.1585	91.6123	2.3349	0.0236	0.417367
PROKKA_00004, Fatty acid oxidation complex subunit alpha	04-2548C	04-2548T	69.1446	350.653	2.34236	0.0035	0.147
PROKKA_03678, Long-chain-fatty-acid--CoA ligase FadD15	04-2548C	04-2548T	10.4182	53.3133	2.35539	0.0004	0.0321067
PROKKA_04986, Cytochrome c551 peroxidase precursor ,PROKKA_04987, Autoinducer 2 sensor kinase/phosphatase LuxQ ,	04-2548C	04-2548T	24.6184	126.621	2.36271	0.0019	0.100924
PROKKA_02125, TRAP transporter solute receptor, TAXI family	04-2548C	04-2548T	6.5398	33.7521	2.36766	0.01225	0.291099
PROKKA_03685, hypothetical protein	04-2548C	04-2548T	51.6929	269.347	2.38143	0.0282	0.440945
PROKKA_01904, hypothetical protein	04-2548C	04-2548T	49.4671	257.77	2.38154	0.02505	0.424494
PROKKA_02375, putative acetyltransferase	04-2548C	04-2548T	80.5944	429.803	2.41492	0.0002	0.02064
PROKKA_02058, Diaminobutyrate--2-oxoglutarate transaminase	04-2548C	04-2548T	14.2407	76.1976	2.41973	0.00345	0.146605
PROKKA_02064, Inner membrane transport permease YbhR ,PROKKA_02065, ABC-2 family transporter protein ,	04-2548C	04-2548T	17.2669	92.8892	2.4275	0.00095	0.061275
PROKKA_04411, hypothetical protein	04-2548C	04-2548T	5.27823	28.4355	2.42957	0.0226	0.408821
PROKKA_02913, Adenylyl-sulfate kinase	04-2548C	04-2548T	8.35311	45.5486	2.44702	0.03405	0.482541
PROKKA_04444, hypothetical protein	04-2548C	04-2548T	11.4011	63.2651	2.47223	0.0342	0.482541
PROKKA_00548, hypothetical protein	04-2548C	04-2548T	153.117	850.96	2.47446	0.0003	0.0264293
PROKKA_01854, putative HTH-type transcriptional regulator	04-2548C	04-2548T	274.661	1527.2	2.47516	5e-05	0.00903
PROKKA_02291, Aspartate carbamoyltransferase regulatory chain	04-2548C	04-2548T	52.813	294.124	2.47746	0.0058	0.199342
PROKKA_02249, oxalate/formate antiporter family transporter	04-2548C	04-2548T	11.1197	62.1179	2.48189	0.0172	0.359112
PROKKA_04404, type VI secretion system lysozyme-like protein ,PROKKA_04405, type VI secretion protein, family ,PROKKA_04406, type VI secretion protein, family ,	04-2548C	04-2548T	6.7778	39.7371	2.5516	0.0038	0.150831
PROKKA_02213, Staphylococcal virulence regulator protein A	04-2548C	04-2548T	16.6935	98.1491	2.55569	0.0015	0.0873871
PROKKA_04398, Serine/threonine phosphatase stp ,PROKKA_04399, type VI secretion-associated protein, ImpA family ,	04-2548C	04-2548T	8.63157	51.4868	2.57651	0.00655	0.2193
PROKKA_03684, Pullulanase secretion envelope PulD	04-2548C	04-2548T	38.1686	228.45	2.58142	0.0002	0.02064
PROKKA_02714, Bacteriophytochrome cph2	04-2548C	04-2548T	89.2512	536.887	2.58867	0.00115	0.0704034
PROKKA_03682, hypothetical protein	04-2548C	04-2548T	46.8211	287.941	2.62054	5e-05	0.00903
PROKKA_03333, Ferric hydroxamate uptake	04-2548C	04-2548T	2.74709	17.1416	2.64153	0.00775	0.229451
PROKKA_03686, putative membrane protein	04-2548C	04-2548T	32.573	203.659	2.64441	0.00025	0.0244054
PROKKA_02066, Multidrug resistance protein MdtN	04-2548C	04-2548T	17.3183	108.367	2.64555	0.0006	0.04515
PROKKA_02240, putative oxidoreductase	04-2548C	04-2548T	11.2383	70.3468	2.64606	0.0071	0.221079
PROKKA_02182, ferredoxin-type protein	04-2548C	04-2548T	128.481	810.441	2.65716	0.00035	0.0287318
PROKKA_03683, Flp pilus assembly protein CpaB	04-2548C	04-2548T	42.2951	267.917	2.66323	5e-05	0.00903
PROKKA_01080, glutathionine S-transferase	04-2548C	04-2548T	41.3687	262.238	2.66426	5e-05	0.00903
PROKKA_03692, Flp pilus assembly protein TadB	04-2548C	04-2548T	25.7755	166.54	2.6918	0.00035	0.0287318
PROKKA_03251, Amino-acid carrier protein AlsT	04-2548C	04-2548T	22.6358	149.845	2.7268	0.0002	0.02064
PROKKA_02230, hypothetical protein	04-2548C	04-2548T	5.28736	35.5841	2.75061	0.0211	0.392852
PROKKA_02220, Leucine-responsive regulatory protein	04-2548C	04-2548T	14.9849	100.925	2.75171	0.0106	0.267743
PROKKA_03332, Iron(III) dicitrate transport protein FecA	04-2548C	04-2548T	3.31005	22.3112	2.75284	0.00495	0.1806
PROKKA_03689, Cell division inhibitor MinD	04-2548C	04-2548T	25.0188	169.789	2.76266	0.0001	0.0164182
PROKKA_02250, Inner membrane protein YccF	04-2548C	04-2548T	315.999	2166.57	2.77742	0.0002	0.02064
PROKKA_02405, hypothetical protein	04-2548C	04-2548T	592.997	4082.45	2.78334	0.00015	0.0186828
PROKKA_00868, Acetyl-coenzyme A synthetase	04-2548C	04-2548T	9.92038	68.7224	2.79231	5e-05	0.00903
PROKKA_02078, Aldehyde dehydrogenase B	04-2548C	04-2548T	4.31163	30.6855	2.83125	0.0039	0.153117
PROKKA_00005, 3-ketoacyl-CoA thiolase	04-2548C	04-2548T	63.5564	455.209	2.84042	0.0002	0.02064
PROKKA_02057, L-2,4-diaminobutyric acid acetyltransferase	04-2548C	04-2548T	11.1809	82.8649	2.88973	0.00845	0.235745
PROKKA_03679, Methylphosphotriester-DNA--protein-cysteine S-methyltransferase	04-2548C	04-2548T	13.0791	98.1107	2.90715	0.00255	0.118085
PROKKA_04306, hypothetical protein	04-2548C	04-2548T	91.4489	690.882	2.9174	0.0038	0.150831
PROKKA_02691, Hemolysin, chromosomal	04-2548C	04-2548T	15.5366	118.537	2.93159	0.0008	0.0545208
PROKKA_04959, Signal transduction histidine-protein kinase BarA	04-2548C	04-2548T	4.53916	35.1477	2.95293	0.00065	0.046956
PROKKA_03574, DNA gyrase inhibitor YacG	04-2548C	04-2548T	143.341	1113.45	2.95751	0.00105	0.0653897
PROKKA_04394, type VI secretion protein, family	04-2548C	04-2548T	1.97408	15.5004	2.97305	0.03205	0.466793
PROKKA_03691, Flp pilus assembly protein TadB	04-2548C	04-2548T	16.9244	133.529	2.97998	0.00045	0.034583
PROKKA_02573, hypothetical protein	04-2548C	04-2548T	10.429	82.6744	2.98684	0.00355	0.147386
PROKKA_02201, carboxylate/amino acid/amine transporter	04-2548C	04-2548T	69.7023	565.051	3.0191	0.0067	0.2193
PROKKA_02237, Thiol:disulfide interchange protein DsbA precursor	04-2548C	04-2548T	90.1341	732.792	3.02326	5e-05	0.00903
PROKKA_01390, putative integral membrane protein	04-2548C	04-2548T	20.9275	172.32	3.04162	0.0002	0.02064
PROKKA_00329, C4-dicarboxylate-binding periplasmic protein precursor	04-2548C	04-2548T	4.79705	40.4049	3.07431	0.00785	0.230522
PROKKA_02814, ABC-type uncharacterized transport system, periplasmic component	04-2548C	04-2548T	6.4131	54.1654	3.07828	0.01125	0.279559
PROKKA_01720, protoporphyrinogen oxidase	04-2548C	04-2548T	10.2198	95.5671	3.22515	0.00015	0.0186828
PROKKA_03892, 47 kDa outer membrane protein precursor	04-2548C	04-2548T	12.7703	120.102	3.2334	0.0001	0.0164182
PROKKA_01081, NADPH-dependent curcumin reductase	04-2548C	04-2548T	20.3535	193.106	3.24605	5e-05	0.00903
PROKKA_01050, CsgBAC operon transcriptional regulatory protein	04-2548C	04-2548T	4.8682	47.044	3.27255	0.02885	0.443431
PROKKA_04392, type VI secretion system FHA domain protein	04-2548C	04-2548T	2.84107	27.6017	3.28025	0.0144	0.321067
PROKKA_04621, N-succinylglutamate 5-semialdehyde dehydrogenase	04-2548C	04-2548T	61.8847	602.15	3.28247	5e-05	0.00903
PROKKA_04400, type VI secretion protein, family ,PROKKA_04401, type VI secretion protein, EvpB/ family ,	04-2548C	04-2548T	15.5117	152.815	3.30035	0.0009	0.0602
PROKKA_00869, Phenylalanine-4-hydroxylase ,PROKKA_00870, Putative pterin-4-alpha-carbinolamine dehydratase ,	04-2548C	04-2548T	20.8441	209.853	3.33167	0.00135	0.08127
PROKKA_02556, Glutamine transport ATP-binding protein GlnQ	04-2548C	04-2548T	12.1655	123.531	3.34401	0.0003	0.0264293
PROKKA_03745, Sigma-W factor ,PROKKA_03746, Transcriptional activator ChrR ,	04-2548C	04-2548T	142.248	1473.35	3.37261	5e-05	0.00903
PROKKA_01718, Cyclopropane-fatty-acyl-phospholipid synthase ,PROKKA_01719, hypothetical protein ,	04-2548C	04-2548T	19.2013	200.455	3.384	5e-05	0.00903
PROKKA_04396, type VI secretion protein IcmF ,PROKKA_04397, type VI secretion-associated protein, family ,	04-2548C	04-2548T	5.91189	62.656	3.40576	0.00095	0.061275
PROKKA_03462, hypothetical protein	04-2548C	04-2548T	578.259	6154.76	3.41191	5e-05	0.00903
PROKKA_01501, Homogentisate 1,2-dioxygenase ,PROKKA_01502, 4-hydroxyphenylpyruvate dioxygenase ,	04-2548C	04-2548T	48.6426	532.764	3.4532	5e-05	0.00903
PROKKA_03958, putative enoyl-CoA hydratase 1	04-2548C	04-2548T	77.2101	846.471	3.4546	5e-05	0.00903
PROKKA_04971, 3-hydroxyisobutyrate dehydrogenase	04-2548C	04-2548T	2.52901	28.537	3.49619	0.038	0.494883
PROKKA_04155, Virulence metalloprotease precursor	04-2548C	04-2548T	5.51996	64.6248	3.54936	0.00015	0.0186828
PROKKA_00994, putative fimbrial chaperone protein ,PROKKA_00995, putative outer membrane usher protein ElfC precursor ,PROKKA_00996, putative secreted protein ,	04-2548C	04-2548T	12.371	145.16	3.55261	0.00015	0.0186828
PROKKA_02234, hypothetical protein	04-2548C	04-2548T	12.4855	161.764	3.69557	0.0017	0.0916478
PROKKA_02235, hypothetical protein	04-2548C	04-2548T	15.514	203.98	3.71678	0.0052	0.184141
PROKKA_02188, Poly-beta-hydroxybutyrate polymerase	04-2548C	04-2548T	6.32063	85.4018	3.75613	0.00015	0.0186828
PROKKA_02236, hypothetical protein	04-2548C	04-2548T	42.0695	572.531	3.76651	0.00855	0.235745
PROKKA_03817, Acyl-coenzyme A dehydrogenase	04-2548C	04-2548T	33.4207	456.897	3.77305	5e-05	0.00903
PROKKA_02189, phasin family protein	04-2548C	04-2548T	20.1861	283.105	3.8099	0.00705	0.221079
PROKKA_01051, Leukotoxin	04-2548C	04-2548T	10.5582	157.765	3.90134	0.00245	0.117992
PROKKA_00524, Cryptochrome DASH	04-2548C	04-2548T	1.8372	27.9218	3.92581	0.0322	0.467094
PROKKA_02215, Signal transduction histidine-protein kinase BarA	04-2548C	04-2548T	31.4918	509.551	4.01618	0.00035	0.0287318
PROKKA_01518, D-amino acid dehydrogenase small subunit	04-2548C	04-2548T	7.9533	138.926	4.12662	0.00165	0.0916478
PROKKA_00595, hypothetical protein ,PROKKA_00596, Isopentenyl-diphosphate delta-isomerase ,	04-2548C	04-2548T	34.5979	619.039	4.16127	5e-05	0.00903
PROKKA_04001, Lipoamide acyltransferase component of branched-chain alpha-keto acid dehydrogenase complex ,PROKKA_04002, Pyruvate dehydrogenase E1 component subunit beta ,PROKKA_04003, Pyruvate dehydrogenase E1 component subunit alpha ,	04-2548C	04-2548T	34.8326	704.394	4.33788	5e-05	0.00903
PROKKA_02221, Inner membrane protein YjeH	04-2548C	04-2548T	5.42985	125.436	4.5299	0.00065	0.046956
PROKKA_00993, putative secreted protein	04-2548C	04-2548T	7.41332	173.771	4.55092	0.0159	0.337828
PROKKA_04408, type VI secretion system effector, Hcp1 family	04-2548C	04-2548T	14.4786	339.423	4.55109	0.00155	0.0874781
PROKKA_01512, Inner membrane ABC transporter permease protein YdcV	04-2548C	04-2548T	5.00465	137.189	4.77676	0.0084	0.235745
PROKKA_02190, Acetyl-CoA acetyltransferase	04-2548C	04-2548T	2.18902	61.4037	4.80997	0.02095	0.392852
PROKKA_00992, putative secreted protein	04-2548C	04-2548T	18.3541	529.726	4.85108	0.00015	0.0186828
PROKKA_01519, 4-hydroxyproline epimerase	04-2548C	04-2548T	5.74577	208.566	5.18186	0.00245	0.117992
PROKKA_03744, hypothetical protein	04-2548C	04-2548T	24.0141	973.775	5.34164	0.00225	0.114465
PROKKA_01517, ABC-type uncharacterized transport system, periplasmic component	04-2548C	04-2548T	4.90568	230.037	5.55127	0.01255	0.294355
PROKKA_01520, NADP-dependent fatty aldehyde dehydrogenase	04-2548C	04-2548T	4.97825	250.301	5.65188	0.00015	0.0186828
PROKKA_01513, Putrescine transport system permease protein PotH ,PROKKA_01514, sn-glycerol-3-phosphate import ATP-binding protein UgpC ,	04-2548C	04-2548T	5.06189	266.409	5.71782	0.0003	0.0264293
PROKKA_01516, ornithine cyclodeaminase	04-2548C	04-2548T	3.88062	258.903	6.05998	0.00665	0.2193
PROKKA_02777, Na+-dependent transporters of the SNF family protein ,PROKKA_02778, hypothetical protein ,	04-2548C	04-2548T	27.082	4269.83	7.3007	5e-05	0.00903
PROKKA_01515, putative DapA-like lyase	04-2548C	04-2548T	4.84252	877.769	7.50194	0.0068	0.2193
PROKKA_02387, hypothetical protein	04-2548C	04-2548T	15.3992	0	-inf	0.0054	0.189367
PROKKA_02187, hypothetical protein	04-2548C	04-2548T	0	258.863	inf	0.021	0.392852
PROKKA_04393, type VI secretion lipoprotein, family	04-2548C	04-2548T	0	34.5588	inf	5e-05	0.00903
PROKKA_04403, Protein of avirulence locus involved in temperature-dependent protein secretion	04-2548C	04-2548T	0	25.0094	inf	5e-05	0.00903

## Sheet: Table S3
gene	sample_1	sample_2	value_1	value_2	log2(fold_change)	p_value	q_value
PROKKA_01541, hypothetical protein ,PROKKA_01542, Na+-dependent transporters of the SNF family protein ,	ISF-29-3C	ISF-29-3T	5162.1	127.583	-5.33845	5e-05	0.00415244
PROKKA_04789, 3-hydroxydecanoyl-[acyl-carrier-protein] dehydratase	ISF-29-3C	ISF-29-3T	617.877	85.1598	-2.85908	5e-05	0.00415244
PROKKA_03687, Isopentenyl-diphosphate delta-isomerase ,PROKKA_03688, hypothetical protein ,	ISF-29-3C	ISF-29-3T	989.134	152.705	-2.69542	5e-05	0.00415244
PROKKA_01392, Outer membrane flp protein	ISF-29-3C	ISF-29-3T	221.36	36.361	-2.60593	5e-05	0.00415244
PROKKA_01408, 3-oxoacyl-[acyl-carrier-protein] synthase 1	ISF-29-3C	ISF-29-3T	639.481	107.051	-2.5786	5e-05	0.00415244
PROKKA_01828, Outer membrane lipoprotein-sorting protein	ISF-29-3C	ISF-29-3T	175.68	30.1869	-2.54096	5e-05	0.00415244
PROKKA_03103, Biotin carboxylase	ISF-29-3C	ISF-29-3T	267.133	46.514	-2.52182	5e-05	0.00415244
PROKKA_01827, efflux transporter, putative, hydrophobe/amphiphile efflux-3 (HAE3) family	ISF-29-3C	ISF-29-3T	116.916	21.9387	-2.41392	5e-05	0.00415244
PROKKA_00561, Bacterial regulatory proteins, tetR family	ISF-29-3C	ISF-29-3T	163.175	32.382	-2.33316	5e-05	0.00415244
PROKKA_01829, hypothetical protein	ISF-29-3C	ISF-29-3T	152.868	32.0474	-2.254	5e-05	0.00415244
PROKKA_03102, Biotin carboxyl carrier protein of acetyl-CoA carboxylase	ISF-29-3C	ISF-29-3T	234.336	49.4815	-2.24362	0.0003	0.0192736
PROKKA_00311, flagellar biosynthesis chaperone	ISF-29-3C	ISF-29-3T	42.5797	10.3949	-2.03429	0.0255	0.387543
PROKKA_03345, Arginine transport ATP-binding protein ArtP	ISF-29-3C	ISF-29-3T	18.4733	77.569	2.07004	0.0076	0.21565
PROKKA_00763, Nicotinamide riboside transporter PnuC	ISF-29-3C	ISF-29-3T	25.1757	105.912	2.07276	0.0003	0.0192736
PROKKA_00995, Inner membrane protein YjdF	ISF-29-3C	ISF-29-3T	46.0827	219.744	2.25353	0.0006	0.0324286
PROKKA_04003, Multidrug transporter MdtA	ISF-29-3C	ISF-29-3T	548.528	2660.64	2.27814	5e-05	0.00415244
PROKKA_02491, Inner membrane transport permease YbhR ,PROKKA_02492, ABC-2 family transporter protein ,	ISF-29-3C	ISF-29-3T	35.9491	182.978	2.34764	5e-05	0.00415244
PROKKA_03872, hypothetical protein ,PROKKA_03873, hypothetical protein ,	ISF-29-3C	ISF-29-3T	28.0998	144.213	2.35957	0.0039	0.138328
PROKKA_03672, hypothetical protein ,PROKKA_03673, DNA-binding transcriptional repressor AcrR ,	ISF-29-3C	ISF-29-3T	87.7243	460.526	2.39223	5e-05	0.00415244
PROKKA_01725, lipase chaperone	ISF-29-3C	ISF-29-3T	51.1575	273.217	2.41703	5e-05	0.00415244
PROKKA_04002, Efflux pump membrane transporter BepE	ISF-29-3C	ISF-29-3T	414.003	2255.43	2.44569	5e-05	0.00415244
PROKKA_02973, hypothetical protein	ISF-29-3C	ISF-29-3T	18.5737	104.112	2.48681	5e-05	0.00415244
PROKKA_04004, putative HTH-type transcriptional regulator	ISF-29-3C	ISF-29-3T	527.366	3019.11	2.51725	5e-05	0.00415244
PROKKA_03709, hypothetical protein	ISF-29-3C	ISF-29-3T	88.7987	549.395	2.62923	5e-05	0.00415244
PROKKA_01726, Lactonizing lipase precursor	ISF-29-3C	ISF-29-3T	142.617	937.2	2.71621	5e-05	0.00415244
PROKKA_02494, type I secretion outer membrane protein, TolC family	ISF-29-3C	ISF-29-3T	31.7945	210.792	2.72897	5e-05	0.00415244
PROKKA_01231, HTH-type transcriptional regulator LeuO	ISF-29-3C	ISF-29-3T	323.834	2189.41	2.75722	5e-05	0.00415244
PROKKA_03389, putative enoyl-CoA hydratase 1	ISF-29-3C	ISF-29-3T	141.065	1093.49	2.95451	5e-05	0.00415244
PROKKA_02493, Multidrug resistance protein MdtN	ISF-29-3C	ISF-29-3T	19.6829	158.786	3.01207	5e-05	0.00415244
PROKKA_01391, 47 kDa outer membrane protein precursor	ISF-29-3C	ISF-29-3T	14.3543	115.839	3.01256	5e-05	0.00415244
PROKKA_00201, NADPH-dependent curcumin reductase	ISF-29-3C	ISF-29-3T	26.7366	248.893	3.21864	5e-05	0.00415244
PROKKA_00931, Hexose phosphate transport protein	ISF-29-3C	ISF-29-3T	6.83209	142.358	4.38105	0.0001	0.00756667
PROKKA_03792, hypothetical protein	ISF-29-3C	ISF-29-3T	0	674.821	inf	0.00645	0.196898
PROKKA_04152, putative transcriptional regulator	ISF-29-3C	ISF-29-3T	0	90.2016	inf	0.02395	0.379301

## Sheet: Table S4
gene	sample_1	sample_2	value_1	value_2	log2(fold_change)	p_value	q_value
PROKKA_01644, Elongation factor G	09-5357C	09-5357T	90.3193	1675.27	4.21322	5e-05	0.1392
PROKKA_04215, Ornithine decarboxylase, inducible	09-5357C	09-5357T	43.2582	914.473	4.40189	0.0001	0.1392
PROKKA_00442, Putative reductase	09-5357C	09-5357T	752.303	152.15	-2.30581	0.00035	0.2784
PROKKA_01089, putative HTH-type transcriptional regulator	09-5357C	09-5357T	188.504	1340.02	2.82959	0.0004	0.2784
PROKKA_03409, hypothetical protein	09-5357C	09-5357T	112.444	0	-inf	0.00125	0.586105
PROKKA_04517, Formate dehydrogenase H	09-5357C	09-5357T	176.342	856.031	2.27929	0.00165	0.586105
PROKKA_01517, Glyceraldehyde-3-phosphate dehydrogenase	09-5357C	09-5357T	1475.64	358.476	-2.04139	0.0019	0.586105
PROKKA_04170, Alkyl hydroperoxide reductase subunit C	09-5357C	09-5357T	136.426	975.183	2.83756	0.00215	0.586105
PROKKA_03942, Biotin carboxylase	09-5357C	09-5357T	612.191	99.1729	-2.62597	0.00245	0.586105
PROKKA_03549, N-acylglucosamine 2-epimerase (GlcNAc 2-epimerase)	09-5357C	09-5357T	28.5078	191.97	2.75146	0.00245	0.586105
PROKKA_04169, Alkyl hydroperoxide reductase subunit F	09-5357C	09-5357T	20.0339	145.03	2.85584	0.00255	0.586105
PROKKA_04216, Putrescine transport protein	09-5357C	09-5357T	23.8756	612.14	4.68025	0.00285	0.586105
PROKKA_02815, Strain PAK	09-5357C	09-5357T	34.0915	0	-inf	0.00285	0.586105
PROKKA_04367, Purine nucleoside phosphorylase DeoD-type	09-5357C	09-5357T	1275.1	5265.44	2.04594	0.0033	0.586105
PROKKA_04726, type VI secretion system effector, Hcp1 family	09-5357C	09-5357T	2307.56	308.481	-2.90311	0.00335	0.586105
PROKKA_01088, Multidrug transporter MdtA	09-5357C	09-5357T	237.454	1092.2	2.20152	0.0034	0.586105
PROKKA_02182, 47 kDa outer membrane protein precursor	09-5357C	09-5357T	17.0921	136.3	2.99539	0.00365	0.586105
PROKKA_04130, Propionate transporter	09-5357C	09-5357T	394.135	78.9089	-2.32043	0.0039	0.586105
PROKKA_04710, type VI secretion system FHA domain protein	09-5357C	09-5357T	226.431	23.6603	-3.25853	0.004	0.586105
PROKKA_01628, hypothetical protein	09-5357C	09-5357T	22.2516	226.317	3.34636	0.0058	0.72848
PROKKA_04712, type VI secretion protein, family	09-5357C	09-5357T	177.044	17.6712	-3.32464	0.0061	0.72848
PROKKA_04725, Chaperone protein ClpB 1	09-5357C	09-5357T	77.6193	5.30386	-3.8713	0.00615	0.72848
PROKKA_00084, Trypsin	09-5357C	09-5357T	208.132	20.0287	-3.37736	0.00695	0.72848
PROKKA_03728, Outer membrane cobalamin translocator	09-5357C	09-5357T	204.189	39.293	-2.37756	0.00735	0.72848
PROKKA_01326, UDP-glucose 4-epimerase	09-5357C	09-5357T	339.42	58.2866	-2.54183	0.0075	0.72848
PROKKA_03134, 3-hydroxydecanoyl-[acyl-carrier-protein] dehydratase	09-5357C	09-5357T	892.055	61.6593	-3.85474	0.00755	0.72848
PROKKA_04720, type VI secretion protein, EvpB/ family	09-5357C	09-5357T	103.162	8.71523	-3.56522	0.00775	0.72848
PROKKA_04246, polysaccharide export protein Wza	09-5357C	09-5357T	214.962	38.366	-2.48618	0.0078	0.72848
PROKKA_04269, hypothetical protein ,PROKKA_04270, Toluene efflux pump outer membrane protein TtgF precursor ,	09-5357C	09-5357T	60.897	271.471	2.15635	0.00785	0.72848
PROKKA_01218, Outer membrane cobalamin translocator	09-5357C	09-5357T	92.09	14.465	-2.67048	0.0084	0.729745
PROKKA_00802, 47 kDa outer membrane protein precursor	09-5357C	09-5357T	96.4659	16.3386	-2.56173	0.0086	0.729745
PROKKA_03906, Fumarate reductase 15 kDa hydrophobic protein	09-5357C	09-5357T	1407.35	5881.89	2.06329	0.00865	0.729745
PROKKA_04709, Serine/threonine-protein kinase PrkC	09-5357C	09-5357T	108.295	15.5518	-2.79982	0.0092	0.753318
PROKKA_03637, Aerobic cobaltochelatase subunit CobS	09-5357C	09-5357T	25.6812	135.314	2.39753	0.0112	0.78659
PROKKA_04271, p-hydroxybenzoic acid efflux subunit AaeB	09-5357C	09-5357T	25.3197	123.195	2.28261	0.01135	0.78659
PROKKA_00568, Antibiotic biosynthesis monooxygenase	09-5357C	09-5357T	55.337	0	-inf	0.0115	0.78659
PROKKA_02684, outer membrane protein	09-5357C	09-5357T	284.575	49.3778	-2.52687	0.0116	0.78659
PROKKA_03941, Biotin carboxyl carrier protein of acetyl-CoA carboxylase	09-5357C	09-5357T	552.187	118.206	-2.22385	0.01195	0.78659
PROKKA_04423, glutathionine S-transferase	09-5357C	09-5357T	46.0766	353.637	2.94016	0.01195	0.78659
PROKKA_01494, hypothetical protein	09-5357C	09-5357T	57.3336	0	-inf	0.0129	0.78659
PROKKA_04255, D-alanyl-D-alanine carboxypeptidase DacA precursor	09-5357C	09-5357T	28.4846	146.8	2.3656	0.01295	0.78659
PROKKA_04424, NADPH-dependent curcumin reductase	09-5357C	09-5357T	37.8285	255.317	2.75474	0.0135	0.78659
PROKKA_01489, Poly-beta-hydroxybutyrate polymerase	09-5357C	09-5357T	69.3642	15.8691	-2.12797	0.0139	0.78659
PROKKA_01002, type I secretion outer membrane protein, TolC family	09-5357C	09-5357T	20.5736	105.437	2.35751	0.01415	0.78659
PROKKA_04727, type VI secretion system Vgr family protein	09-5357C	09-5357T	121.478	23.8973	-2.34577	0.01475	0.78659
PROKKA_04713, Chemotaxis protein MotB	09-5357C	09-5357T	91.4226	10.0592	-3.18403	0.0148	0.78659
PROKKA_00241, 37 kDa outer membrane protein	09-5357C	09-5357T	587.839	76.2143	-2.94729	0.0151	0.78659
PROKKA_01797, hypothetical protein	09-5357C	09-5357T	70.3583	499.283	2.82707	0.0159	0.78659
PROKKA_02304, Oligopeptide transport system permease protein OppB	09-5357C	09-5357T	230.359	51.7904	-2.15313	0.016	0.78659
PROKKA_01441, HTH-type transcriptional regulator LeuO	09-5357C	09-5357T	379.905	2600.81	2.77525	0.0166	0.78659
PROKKA_00481, hypothetical protein	09-5357C	09-5357T	300.154	37.0193	-3.01935	0.01675	0.78659
PROKKA_01325, UDP-N-acetyl-D-glucosamine 6-dehydrogenase	09-5357C	09-5357T	532.623	119.389	-2.15744	0.0175	0.78659
PROKKA_01685, Stress protein H5	09-5357C	09-5357T	83.3152	488.919	2.55294	0.0178	0.78659
PROKKA_01117, Putative KHG/KDPG aldolase	09-5357C	09-5357T	27.3943	211.855	2.95113	0.0178	0.78659
PROKKA_00803, Extracellular lipase precursor	09-5357C	09-5357T	86.53	14.2736	-2.59985	0.01925	0.80651
PROKKA_03851, hypothetical protein	09-5357C	09-5357T	398.52	80.6015	-2.30577	0.01965	0.80651
PROKKA_04005, O-acetyl-ADP-ribose deacetylase	09-5357C	09-5357T	173.103	937.685	2.43747	0.0201	0.80651
PROKKA_01316, dTDP-4-dehydrorhamnose 3,5-epimerase	09-5357C	09-5357T	199.253	39.806	-2.32354	0.0208	0.80651
PROKKA_00700, formate dehydrogenase region TAT target	09-5357C	09-5357T	591.76	3421.19	2.53141	0.0208	0.80651
PROKKA_02397, Macrolide export ATP-binding/permease protein MacB	09-5357C	09-5357T	4.83661	67.6004	3.80496	0.02125	0.80651
PROKKA_03857, Endonuclease/Exonuclease/phosphatase family protein	09-5357C	09-5357T	121.186	623.94	2.36419	0.0216	0.80651
PROKKA_02109, Chitoporin precursor	09-5357C	09-5357T	20.6104	91.7253	2.15395	0.02225	0.80651
PROKKA_00197, Lead, cadmium, zinc and mercury-transporting ATPase	09-5357C	09-5357T	143.898	721.139	2.32523	0.02295	0.80651
PROKKA_01275, Glycosyltransferase family 25 (LPS biosynthesis protein)	09-5357C	09-5357T	176.509	40.2396	-2.13306	0.0243	0.80651
PROKKA_04140, hypothetical protein	09-5357C	09-5357T	300.12	71.6562	-2.06638	0.02455	0.80651
PROKKA_03940, 3-dehydroquinate dehydratase	09-5357C	09-5357T	437.155	25.4852	-4.10041	0.025	0.80651
PROKKA_01001, Multidrug resistance protein MdtN	09-5357C	09-5357T	32.3331	131.402	2.0229	0.025	0.80651
PROKKA_04244, Tyrosine-protein kinase wzc	09-5357C	09-5357T	179.451	40.0344	-2.16428	0.0264	0.80651
PROKKA_04321, putative iron-regulated membrane protein	09-5357C	09-5357T	85.6849	14.7293	-2.54036	0.0267	0.80651
PROKKA_01133, Osmotically-inducible protein Y precursor	09-5357C	09-5357T	246.781	33.1529	-2.89602	0.0272	0.80651
PROKKA_04721, Protein of avirulence locus involved in temperature-dependent protein secretion	09-5357C	09-5357T	107.246	12.9737	-3.04726	0.02795	0.80651
PROKKA_01327, UDP-D-galactose:(glucosyl)lipopolysaccharide-1,6-D-galactosyltransferase	09-5357C	09-5357T	160.879	38.1598	-2.07585	0.02855	0.80651
PROKKA_03334, Arginine deiminase	09-5357C	09-5357T	558.716	122.72	-2.18674	0.0289	0.80651
PROKKA_02394, Macrolide-specific efflux protein MacA precursor ,PROKKA_02395, Outer membrane protein TolC precursor ,PROKKA_02396, Macrolide export ATP-binding/permease protein MacB ,	09-5357C	09-5357T	21.4723	307.234	3.83879	0.0302	0.80651
PROKKA_02946, Acetyl-CoA acetyltransferase	09-5357C	09-5357T	11.8413	67.8706	2.51896	0.0319	0.80651
PROKKA_04009, Rho-binding antiterminator	09-5357C	09-5357T	97.1484	634.474	2.7073	0.03205	0.80651
PROKKA_03546, hypothetical protein	09-5357C	09-5357T	44.4251	232.82	2.38977	0.0326	0.80651
PROKKA_00431, decaheme c-type cytochrome, OmcA/MtrC family	09-5357C	09-5357T	11.0809	73.8316	2.73616	0.0328	0.80651
PROKKA_01442, Long-chain-fatty-acid--CoA ligase FadD15	09-5357C	09-5357T	93.0182	15.6702	-2.56949	0.0333	0.80651
PROKKA_02956, Choline dehydrogenase	09-5357C	09-5357T	42.9267	7.68685	-2.48141	0.03385	0.80651
PROKKA_04684, Microbial serine proteinase precursor	09-5357C	09-5357T	34.2548	4.61635	-2.89148	0.0339	0.80651
PROKKA_01496, preprotein translocase subunit SecD	09-5357C	09-5357T	3.966	61.5689	3.95645	0.03415	0.80651
PROKKA_01253, hypothetical protein	09-5357C	09-5357T	424.296	105.162	-2.01246	0.0357	0.80651
PROKKA_03547, putative periplasmic lipoprotein	09-5357C	09-5357T	40.4644	417.832	3.3682	0.036	0.80651
PROKKA_02786, Iron uptake protein A1 precursor	09-5357C	09-5357T	398.213	76.6781	-2.37665	0.03705	0.80651
PROKKA_03552, universal stress protein UspE	09-5357C	09-5357T	23.0244	138.144	2.58494	0.0371	0.80651
PROKKA_01862, putative transporter component	09-5357C	09-5357T	36.1819	274.402	2.92295	0.03715	0.80651
PROKKA_01312, LPS O-antigen length regulator	09-5357C	09-5357T	127.34	30.3325	-2.06975	0.0376	0.80651
PROKKA_02930, Trans-2,3-dihydro-3-hydroxyanthranilate isomerase	09-5357C	09-5357T	7.6501	82.8199	3.43643	0.03775	0.80651
PROKKA_01293, hypothetical protein	09-5357C	09-5357T	61.1184	14.6156	-2.0641	0.03785	0.80651
PROKKA_04528, arsenical-resistance protein	09-5357C	09-5357T	19.7478	100.063	2.34115	0.03795	0.80651
PROKKA_04478, Phosphoethanolamine transferase EptA	09-5357C	09-5357T	39.2725	9.44909	-2.05527	0.03895	0.80923
PROKKA_04105, D-malate degradation protein R	09-5357C	09-5357T	10.939	91.8522	3.06983	0.0409	0.817524
PROKKA_01684, hypothetical protein	09-5357C	09-5357T	1390.48	5789.44	2.05784	0.04555	0.817524
PROKKA_01220, Inner membrane ABC transporter permease protein YejE	09-5357C	09-5357T	73.3882	9.88616	-2.89206	0.0457	0.817524
PROKKA_01061, TRAP transporter solute receptor, TAXI family	09-5357C	09-5357T	59.9251	10.2224	-2.55143	0.04645	0.817524
PROKKA_04214, hypothetical protein	09-5357C	09-5357T	61.521	283.363	2.2035	0.04685	0.817524
PROKKA_00018, ChiP-III	09-5357C	09-5357T	91.7142	18.1748	-2.33521	0.04785	0.817524
PROKKA_02369, putative ABC transporter-binding protein precursor	09-5357C	09-5357T	129.648	31.7775	-2.02852	0.04785	0.817524
PROKKA_01221, putative ABC transporter-binding protein precursor	09-5357C	09-5357T	73.766	14.1613	-2.381	0.0483	0.817524
PROKKA_00394, Lactonizing lipase precursor	09-5357C	09-5357T	10.7427	81.6309	2.92576	0.0488	0.817524
PROKKA_01783, TRAP transporter solute receptor, TAXI family	09-5357C	09-5357T	58.5256	10.7863	-2.43986	0.0492	0.817524
PROKKA_02305, Oligopeptide transport system permease protein OppC	09-5357C	09-5357T	131.985	28.7842	-2.19702	0.0497	0.817524
PROKKA_00883, DinB family protein	09-5357C	09-5357T	79.3453	9.96346	-2.99343	0.0498	0.817524
